# Supplementary material for: A Comparative Study of Skeletal and Dental Outcome between Transcutaneous External Maxillary Distraction Osteogenesis and Conventional Rigid External Device in Treating Cleft Lip and Palate Patients
Source: J Pers Med. 2022 Jun 29;12(7):1062. doi: 10.3390/jpm12071062 (PMC9324202; doi:10.3390/jpm12071062)
Supplement: Supplementary file 1 [file jpm-12-01062-s001.zip]

Archive with 1 entries (1 files):
- jpm-1791255-supplementary.pdf
